# Supplementary material for: Influence of micro-milling machining parameters on residual stresses in alumina bioceramics-a three-dimensional finite element simulation study
Source: PLoS One. 2024 Nov 14;19(11):e0313588. doi: 10.1371/journal.pone.0313588 (PMC11563445; doi:10.1371/journal.pone.0313588)
Supplement: S1 Data — (XLSX) [file pone.0313588.s001.xlsx]

## Sheet: Sheet1
Depth of cutting (um)	Bioceramics temperature (°C)
	Artificial value	Analytic value
10	121	129
15	115	123
20	110	110
25	127	121
30	139	129
35	158	147
40	170	162
45	183	172
