# Supplementary material for: Influence of micro-milling machining parameters on residual stresses in alumina bioceramics-a three-dimensional finite element simulation study
Source: PLoS One. 2024 Nov 14;19(11):e0313588. doi: 10.1371/journal.pone.0313588 (PMC11563445; doi:10.1371/journal.pone.0313588)
Supplement: S2 Data — (XLSX) [file pone.0313588.s002.xlsx]

## Sheet: Sheet1
Spindle speed (r/min)	Bioceramics temperature (°C)
	Analytic value	Artificial value
12000	82	75
15000	95	89
18000	110	101
21000	135	121
24000	157	139
27000	179	173
30000	181	176
33000	180	175
