# Supplementary material for: Influence of micro-milling machining parameters on residual stresses in alumina bioceramics-a three-dimensional finite element simulation study
Source: PLoS One. 2024 Nov 14;19(11):e0313588. doi: 10.1371/journal.pone.0313588 (PMC11563445; doi:10.1371/journal.pone.0313588)
Supplement: S3 Data — (XLSX) [file pone.0313588.s003.xlsx]

## Sheet: Sheet1
Feed per tooth (μm/z)	Bioceramics temperature (°C)
	Analytic value	Artificial value
5	137	134
10	130	121
15	119	108
20	107	99
25	96	85
30	109	101
35	132	128
40	166	140
