# Supplementary material for: Influence of micro-milling machining parameters on residual stresses in alumina bioceramics-a three-dimensional finite element simulation study
Source: PLoS One. 2024 Nov 14;19(11):e0313588. doi: 10.1371/journal.pone.0313588 (PMC11563445; doi:10.1371/journal.pone.0313588)
Supplement: S4 Data — (XLSX) [file pone.0313588.s004.xlsx]

## Sheet: Sheet1
Depth of cutting	Surface residual stress
10	33
15	38
20	42
25	44
30	25
35	21
40	17
45	15
