# Supplementary material for: Influence of micro-milling machining parameters on residual stresses in alumina bioceramics-a three-dimensional finite element simulation study
Source: PLoS One. 2024 Nov 14;19(11):e0313588. doi: 10.1371/journal.pone.0313588 (PMC11563445; doi:10.1371/journal.pone.0313588)
Supplement: S5 Data — (XLSX) [file pone.0313588.s005.xlsx]

## Sheet: Sheet1
Spindle Speed	Surface Residual Stress
12000	22
15000	26
18000	36
21000	46
24000	48
27000	51
30000	55
33000	56
