# Supplementary material for: Influence of micro-milling machining parameters on residual stresses in alumina bioceramics-a three-dimensional finite element simulation study
Source: PLoS One. 2024 Nov 14;19(11):e0313588. doi: 10.1371/journal.pone.0313588 (PMC11563445; doi:10.1371/journal.pone.0313588)
Supplement: S6 Data — (XLSX) [file pone.0313588.s006.xlsx]

## Sheet: Sheet1
Food per tooth	Surface residual stress
5	21
10	26.5
15	34
20	40.5
25	44
30	41
35	39
40	37.5
